# Supplementary material for: Relationship between sleep quality and dizziness
Source: PLoS One. 2018 Mar 7;13(3):e0192705. doi: 10.1371/journal.pone.0192705 (PMC5841657; doi:10.1371/journal.pone.0192705)
Supplement: S1 File — (XLS) [file pone.0192705.s001.xls]

## Sheet: Total
Group	P	E	F	DHI	PSQI	ISI	Age	Gender
1	4	2	5	11	5	5	44	2
1	5	2	8	15	9	7	55	2
1	7	9	8	24	7	11	44	2
1	4	7	7	18	9	18	30	2
1	4	1	6	11	7	3	37	2
1	3	2	2	7	10	16	41	1
1	5	8	18	31	7	7	24	2
1	7	15	17	39	12	12	30	2
1	2	0	0	2	1	1	38	2
1	1	4	2	7	14	23	78	1
1	9	6	3	18	6	7	46	2
1	6	1	5	12	4	4	32	1
1	11	8	9	28	9	13	55	1
1	1	1	2	4	5	0	25	2
1	2	0	3	5	11	13	32	2
1	3	3	4	10	14	20	28	2
1	4	1	1	6	7	3	35	1
1	8	15	16	39	9	15	36	2
1	1	8	6	15	7	3	53	1
1	3	2	2	7	12	16	52	2
1	14	16	14	44	10	14	32	2
1	0	0	0	0	3	0	60	2
1	22	36	40	98	3	20	48	2
1	18	12	28	58	10	5	36	1
1	10	24	16	50	8	7	48	2
1	8	4	6	18	2	0	33	2
1	5	6	7	18	12	11	21	2
1	4	6	6	16	10	6	57	2
1	24	36	38	98	15	13	46	1
1	8	6	12	26	4	1	57	1
1	18	18	24	60	7	8	52	1
1	8	4	6	18	5	5	42	2
1	16	8	12	36	12	11	59	2
1	8	6	12	26	5	10	56	2
1	18	24	36	78	12	9	43	2
1	2	0	0	2	11	10	62	2
1	16	6	10	32	11	16	33	1
1	2	6	6	14	7	9	18	2
1	2	2	2	6	3	7	66	2
1	8	4	4	16	5	0	30	1
1	10	6	18	34	5	3	43	1
1	6	8	8	22	6	9	39	1
1	10	16	16	42	9	10	40	2
1	18	30	36	84	9	11	43	2
1	8	0	2	10	7	9	63	2
1	6	0	2	8	1	0	41	2
1	6	4	4	14	4	8	52	2
1	10	8	0	18	9	14	46	2
1	14	26	28	68	10	17	47	2
1	0	0	0	0	2	2	45	2
1	18	22	16	56	6	14	33	2
1	8	12	18	38	15	23	66	1
1	12	4	4	20	7	7	37	2
1	10	22	6	38	4	5	35	2
1	8	0	2	10	2	1	67	1
1	8	8	16	32	4	4	55	2
1	4	6	0	10	4	1	43	1
1	4	0	2	6	12	19	54	1
1	12	4	6	22	4	4	38	2
1	16	2	12	30	14	15	38	1
1	4	0	2	6	4	1	41	1
1	10	4	20	34	8	9	46	1
1	16	2	20	38	5	11	29	2
1	16	4	20	40	6	3	36	1
1	12	6	4	22	5	3	61	1
1	4	8	6	18	6	10	37	2
1	14	4	12	30	7	8	36	1
1	0	0	0	0	6	3	55	2
1	10	26	24	60	5	5	47	2
1	2	0	0	2	3	7	51	1
1	8	12	8	28	7	3	60	2
1	8	2	10	20	3	7	48	2
1	14	2	6	22	3	1	46	2
1	8	4	0	12	1	3	48	1
2	0	0	0	0	4	2	49	2
2	4	4	7	15	11	15	70	2
2	3	5	4	12	11	14	56	1
2	1	4	4	9	5	2	45	1
2	10	15	19	44	11	13	44	1
2	3	4	6	13	11	13	52	2
2	3	3	5	11	12	15	42	2
2	4	2	1	7	12	6	41	2
2	2	5	6	13	7	5	33	2
2	12	7	17	36	11	19	42	2
2	2	2	2	6	6	5	35	2
2	2	1	2	5	6	12	40	1
2	2	12	10	24	13	27	48	1
2	2	14	10	26	7	2	48	2
2	0	1	2	3	5	3	36	2
2	4	4	4	12	2	0	42	1
2	20	32	32	84	7	4	38	1
2	8	10	4	22	8	7	34	1
2	6	4	4	14	6	10	29	2
2	6	0	4	10	5	6	66	1
2	8	4	2	14	11	7	49	1
2	12	8	16	36	10	19	41	2
2	2	2	2	6	5	6	51	1
2	2	0	8	10	4	4	57	2
2	16	20	28	64	11	16	60	2
2	4	12	4	20	7	11	37	2
2	10	10	6	26	3	3	32	2
2	4	4	4	12	5	2	38	2
2	8	12	12	32	10	5	36	2
2	4	2	12	18	5	3	45	1
2	4	10	10	24	5	1	59	2
2	2	6	6	14	3	3	61	1
3	7	13	16	36	15	20	61	2
3	5	6	5	16	7	11	34	2
3	2	1	1	4	5	4	33	1
3	0	0	0	0	6	1	49	2
3	3	13	17	33	7	6	41	2
3	9	8	18	35	5	3	34	2
3	1	4	5	10	7	8	33	1
3	8	10	15	33	13	14	39	2
3	10	20	20	50	8	13	42	2
3	14	22	10	46	12	17	36	1
3	30	12	20	62	6	3	42	1
3	0	2	2	4	3	5	21	2
3	4	10	20	34	6	6	58	1
3	10	4	10	24	5	13	37	2
3	8	4	10	22	5	11	45	1
3	6	14	13	33	10	13	51	1
3	9	2	11	22	5	4	51	1
3	0	0	0	0	4	4	39	2
3	16	20	24	60	9	15	75	2
3	6	22	20	48	9	13	39	2
3	0	0	2	2	4	5	37	2
3	12	4	10	26	3	13	36	2
3	6	2	12	20	3	4	62	2
3	12	2	8	22	5	6	38	2
3	6	4	10	20	3	0	43	2
3	8	20	20	48	7	11	43	2
3	4	8	8	40	5	12	43	2
3	8	4	0	12	7	13	58	1
3	2	12	6	20	5	6	73	1
3	2	2	0	4	1	1	68	2
3	6	8	10	24	12	9	34	2
3	4	4	10	18	3	4	49	1
3	20	10	20	50	2	2	15	1
3	8	4	16	28	13	15	35	2
3	12	10	14	36	6	9	25	2
3	0	0	0	0	9	25	52	2
4	5	1	3	9	5	0	35	2
4	4	2	6	12	13	7	16	2
4	3	10	13	26	7	10	17	1
4	4	6	18	28	3	2	42	2
4	9	16	15	40	13	10	47	2
4	1	1	1	3	4	1	47	2
4	9	12	10	31	11	16	26	2
4	8	8	11	27	5	3	35	2
4	4	8	11	23	6	4	61	1
4	4	4	3	11	9	8	46	1
4	2	5	2	9	10	12	38	2
4	6	10	12	28	12	8	58	2
4	8	10	12	30	10	10	43	2
4	3	1	7	11	6	2	31	1
4	0	2	2	4	6	2	24	2
4	12	6	6	24	12	16	39	2
4	12	12	14	38	8	7	41	2
4	14	4	18	36	10	19	24	2
4	8	8	8	24	4	0	48	2
4	12	16	20	48	9	15	25	2
4	12	14	14	40	9	16	25	2
4	18	30	32	80	15	10	39	2
4	11	4	11	26	11	24	25	2
4	16	2	10	28	5	1	29	2
4	10	4	4	18	10	9	31	2
4	14	16	20	50	6	9	48	2
4	14	14	22	50	12	15	38	2
4	14	16	16	46	8	11	41	2
4	4	2	2	8	3	3	42	1
4	16	14	16	46	16	20	31	2
4	2	0	4	6	3	3	15	2
4	6	4	4	14	9	11	51	2
4	2	2	4	8	0	0	11	1
4	10	14	22	46	7	4	29	2
4	18	10	26	62	5	0	31	2
4	10	24	24	58	9	12	35	1
4	16	18	26	60	15	18	39	2
4	6	14	16	36	7	15	17	2
4	6	0	2	8	6	8	40	2
4	2	2	6	10	6	4	13	2
4	6	0	2	8	4	5	32	2
4	10	4	8	22	8	11	36	1
4	4	6	8	18	9	16	35	2
4	8	6	10	24	4	5	37	2
4	8	8	6	22	4	4	21	2
4	6	4	0	10	3	1	51	2
4	10	0	4	14	10	12	33	2
4	10	2	4	16	6	12	26	2
4	8	4	8	20	10	14	26	1
4	8	10	22	40	9	20	25	2
4	2	6	2	10	7	11	26	2
4	18	14	18	50	12	23	40	2
4	10	0	6	16	12	12	40	2
4	10	14	18	42	11	19	42	2
5	7	11	14	32	9	15	19	1
5	6	6	7	19	17	22	40	2
5	1	4	8	13	5	10	67	2
5	8	0	6	14	5	4	41	2
5	2	4	14	20	8	10	30	2
5	12	18	14	44	6	2	36	2
5	24	18	36	78	6	2	58	1
5	4	4	10	18	6	6	38	1
5	14	24	40	78	14	24	63	2
5	14	14	20	48	15	15	26	2
5	10	4	4	18	7	8	45	1
5	6	0	0	6	11	10	41	1
5	16	24	12	52	8	14	56	1
5	8	22	6	36	11	20	47	2
5	10	14	12	36	6	4	52	1
5	6	10	8	24	8	2	41	2
5	14	12	10	36	8	8	56	2
5	6	6	9	21	10	16	49	1
5	3	17	17	37	18	23	53	2
5	16	12	26	54	11	6	41	1
6	16	2	12	30	10	19	31	2
6	10	4	4	18	7	8	25	1
6	4	0	2	6	7	4	16	2
6	18	8	12	38	9	10	53	1
6	8	4	4	16	9	0	59	1
6	12	2	2	16	6	9	36	2
6	5	1	3	9	9	12	40	1
6	1	7	3	11	14	14	66	1
6	5	1	2	8	3	0	39	2
6	2	4	6	12	8	13	70	2
6	8	4	5	17	3	1	13	1
6	10	2	6	18	12	16	36	2
6	4	2	4	10	15	23	45	1
6	2	4	4	10	9	9	28	1
6	4	4	10	18	8	8	29	2
6	4	0	2	6	8	14	45	1
6	10	6	8	24	6	10	57	2
6	12	8	14	34	12	13	44	2
6	2	12	8	22	7	11	33	2
6	2	2	6	10	10	9	44	1
6	3	7	9	19	9	12	33	2

## Sheet: BPPV
number	age	Sex 1.male 2 female	P	E	F	DHI	C1	C2	C3	C4	C5	C6	C7	PSQI	ISI	PSQI5	PSQI8	ISI8	ISI15
4	44	2	4	2	5	11	0	2	0	0	1	0	2	5	5	0	0	0	0
7	55	2	5	2	8	15	1	3	1	0	1	0	3	9	7	1	1	0	0
14	44	2	7	9	8	24	2	2	0	0	2	0	1	7	11	1	0	1	0
15	30	2	4	7	7	18	2	2	0	0	2	0	3	9	18	1	1	1	1
16	37	2	4	1	6	11	2	2	2	0	1	0	0	7	3	1	0	0	0
20	41	1	3	2	2	7	2	2	1	0	2	0	3	10	16	1	1	1	1
25	24	2	5	8	18	31	2	2	0	0	2	0	1	7	7	1	0	0	0
31	30	2	7	15	17	39	2	2	3	3	2	0	0	12	12	1	1	1	0
37	38	2	2	0	0	2	0	1	0	2	1	0	4	1	1	0	0	0	0
38	78	1	1	4	2	7	2	3	0	1	2	3	3	14	23	1	1	1	1
39	46	2	9	6	3	18	0	1	0	0	2	0	3	6	7	1	0	0	0
41	32	1	6	1	5	12	1	1	0	1	1	0	0	4	4	0	0	0	0
43	55	1	11	8	9	28	3	1	1	0	1	0	3	9	13	1	1	1	0
44	25	2	1	1	2	4	1	1	0	0	1	0	2	5	0	0	0	0	0
47	32	2	2	0	3	5	3	1	1	3	1	0	2	11	13	1	1	1	0
52	28	2	3	3	4	10	3	2	2	2	2	0	3	14	20	1	1	1	1
54	35	1	4	1	1	6	1	1	1	0	1	0	3	7	3	1	0	0	0
56	36	2	8	15	16	39	2	2	0	0	2	0	3	9	15	1	1	1	1
58	53	1	1	8	6	15	2	2	1	0	1	0	1	7	3	1	0	0	0
63	52	2	3	2	2	7	2	3	2	2	2	0	1	12	16	1	1	1	1
73	32	2	14	16	14	44	3	1	1	0	2	0	3	10	14	1	1	1	0
76	60	2	0	0	0	0	1	0	2	0	0	0	0	3	0	0	0	0	0
79	48	2	22	36	40	98	0	1	1	0	1	0	0	3	20	0	0	1	1
91	36	1	18	12	28	58	1	2	1	3	2	0	1	10	5	1	1	0	0
93	48	2	10	24	16	50	1	2	1	0	1	3	0	8	7	1	0	0	0
95	33	2	8	4	6	18	0	1	0	0	1	0	0	2	0	0	0	0	0
99	21	2	5	6	7	18	2	3	2	1	1	0	3	12	11	1	1	1	0
103	57	2	4	6	6	16	1	1	2	3	2	0	1	10	6	1	1	0	0
112	46	1	24	36	38	98	3	3	2	2	2	0	3	15	13	1	1	1	0
115	57	1	8	6	12	26	1	0	1	0	1	0	1	4	1	0	0	0	0
120	52	1	18	18	24	60	2	2	1	0	1	0	1	7	8	1	0	1	0
132	42	2	8	4	6	18	1	0	1	0	1	1	1	5	5	0	0	0	0
136	59	2	16	8	12	36	2	3	3	1	1	0	2	12	11	1	1	1	0
137	56	2	8	6	12	26	2	0	0	0	1	0	2	5	10	0	0	1	0
139	43	2	18	24	36	78	1	3	0	0	2	3	3	12	9	1	1	1	0
140	62	2	2	0	0	2	2	2	3	1	2	0	1	11	10	1	1	1	0
143	33	1	16	6	10	32	2	2	2	0	2	0	3	11	16	1	1	1	1
146	18	2	2	6	6	14	1	3	0	2	1	0	0	7	9	1	0	1	0
147	66	2	2	2	2	6	1	0	0	0	2	0	0	3	7	0	0	0	0
153	30	1	8	4	4	16	1	1	1	0	1	0	1	5	0	0	0	0	0
155	43	1	10	6	18	34	1	0	1	0	2	0	1	5	3	0	0	0	0
161	39	1	6	8	8	22	1	1	1	0	1	0	2	6	9	1	0	1	0
163	40	2	10	16	16	42	2	2	1	0	2	0	2	9	10	1	1	1	0
166	43	2	18	30	36	84	1	2	1	0	2	0	3	9	11	1	1	1	0
169	63	2	8	0	2	10	1	3	0	0	2	0	1	7	9	1	0	1	0
175	41	2	6	0	2	8	0	1	0	0	0	0	0	1	0	0	0	0	0
176	52	2	6	4	4	14	1	2	0	0	1	0	0	4	8	0	0	1	0
179	46	2	10	8	0	18	2	1	1	0	2	1	2	9	14	1	1	1	0
182	47	2	14	26	28	68	2	4	0	0	1	1	2	10	17	1	1	1	1
184	45	2	0	0	0	0	1	0	0	0	1	0	0	2	2	0	0	0	0
185	33	2	18	22	16	56	2	2	0	0	1	0	1	6	14	1	0	1	0
186	66	1	8	12	18	38	2	5	2	1	2	0	3	15	23	1	1	1	1
187	37	2	12	4	4	20	1	3	0	0	1	0	2	7	7	1	0	0	0
188	35	2	10	22	6	38	1	2	0	0	1	0	0	4	5	0	0	0	0
192	67	1	8	0	2	10	1	0	0	0	1	0	0	2	1	0	0	0	0
194	55	2	8	8	16	32	1	1	0	0	1	0	1	4	4	0	0	0	0
195	43	1	4	6	0	10	0	3	0	0	1	0	0	4	1	0	0	0	0
196	54	1	4	0	2	6	2	2	3	0	1	2	2	12	19	1	1	1	1
202	38	2	12	4	6	22	1	1	0	1	1	0	0	4	4	0	0	0	0
203	38	1	16	2	12	30	2	3	3	3	1	0	2	14	15	1	1	1	1
206	41	1	4	0	2	6	1	1	0	0	1	0	1	4	1	0	0	0	0
207	46	1	10	4	20	34	2	2	2	0	0	2	2	8	9	1	0	1	0
209	29	2	16	2	20	38	1	1	0	0	2	0	1	5	11	0	0	1	0
211	36	1	16	4	20	40	1	2	2	0	1	0	0	6	3	1	0	0	0
213	61	1	12	6	4	22	1	1	0	0	1	0	2	5	3	0	0	0	0
215	37	2	4	8	6	18	2	1	0	0	1	0	2	6	10	1	0	1	0
220	36	1	14	4	12	30	1	2	2	0	0	0	2	7	8	1	0	1	0
225	55	2	0	0	0	0	1	2	1	0	1	0	1	6	3	1	0	0	0
227	47	2	10	26	24	60	1	1	1	0	1	0	1	5	5	0	0	0	0
229	51	1	2	0	0	2	1	0	1	0	1	0	0	3	7	0	0	0	0
230	60	2	8	12	8	28	1	1	1	0	2	0	2	7	3	1	0	0	0
231	48	2	8	2	10	20	1	1	0	0	1	0	0	3	7	0	0	0	0
233	46	2	14	2	6	22	1	0	0	0	1	0	1	3	1	0	0	0	0
244	48	1	8	4	0	12	0	0	1	0	0	0	0	1	3	0	0	0	0
	44.3243	Male 26	8.31081	7.71622	9.87838	25.9054								7.06757	8.22973
	11.9509	Female 48	5.62997	8.6824	9.7755	22.1435								3.58968	5.93468

## Sheet: Meniere
number	Sex 1.male, 2 female	Age	P	E	F	DHI	C1	C2	C3	C4	C5	C6	C7	PSQI	ISI	PSQI5	PSQI8	ISI8	ISI15
6	2	49	0	0	0	0	1	1	1	0	1	0	0	4	2	0	0	0	0
9	2	70	4	4	7	15	2	0	1	3	2	0	3	11	15	1	1	1	1
17	1	56	3	5	4	12	3	2	1	0	2	0	3	11	14	1	1	1	0
24	1	45	1	4	4	9	1	0	2	0	1	0	1	5	2	0	0	0	0
28	1	44	10	15	19	44	2	2	2	0	2	1	2	11	13	1	1	1	0
33	2	52	3	4	6	13	2	3	2	1	1	0	2	11	13	1	1	1	0
34	2	42	3	3	5	11	2	2	0	0	2	3	3	12	15	1	1	1	1
48	2	41	4	2	1	7	1	3	2	3	2	0	1	12	6	1	1	0	0
51	2	33	2	5	6	13	1	2	1	0	1	1	1	7	5	1	0	0	0
60	2	42	12	7	17	36	3	2	1	0	2	0	3	11	19	1	1	1	1
62	2	35	2	2	2	6	1	0	1	0	1	0	3	6	5	1	0	0	0
66	1	40	2	1	2	5	2	1	1	0	1	0	1	6	12	1	0	1	0
70	1	48	2	12	10	24	2	1	3	0	1	3	3	13	27	1	1	1	1
88	2	48	2	14	10	26	1	2	2	1	1	0	0	7	2	1	0	0	0
101	2	36	0	1	2	3	1	1	1	0	1	0	1	5	3	0	0	0	0
102	1	42	4	4	4	12	0	0	1	0	1	0	0	2	0	0	0	0	0
111	1	38	20	32	32	84	2	0	2	0	1	0	2	7	4	1	0	0	0
114	1	34	8	10	4	22	1	2	1	1	1	0	2	8	7	1	0	0	0
117	2	29	6	4	4	14	2	2	0	0	1	0	1	6	10	1	0	1	0
118	1	66	6	0	4	10	1	1	2	0	0	0	1	5	6	0	0	0	0
122	1	49	8	4	2	14	2	2	2	1	1	0	3	11	7	1	1	0	0
127	2	41	12	8	16	36	3	2	1	0	2	0	2	10	19	1	1	1	1
128	1	51	2	2	2	6	1	0	1	0	2	0	1	5	6	0	0	0	0
135	2	57	2	0	8	10	2	0	1	0	1	0	0	4	4	0	0	0	0
158	2	60	16	20	28	64	2	3	1	2	2	0	1	11	16	1	1	1	1
198	2	37	4	12	4	20	2	1	1	0	2	0	1	7	11	1	0	1	0
199	2	32	10	10	6	26	1	1	0	0	1	0	0	3	3	0	0	0	0
200	2	38	4	4	4	12	1	2	0	0	1	0	1	5	2	0	0	0	0
204	2	36	8	12	12	32	2	1	0	0	2	3	2	10	5	1	1	0	0
219	1	45	4	2	12	18	1	0	1	0	1	0	2	5	3	0	0	0	0
234	2	59	4	10	10	24	1	2	1	0	1	0	0	5	1	0	0	0	0
241	1	61	2	6	6	14	1	0	0	0	1	0	1	3	3	0	0	0	0
	male 13	45.5	5.3125	6.84375	7.90625	20.0625								7.46875	8.125
	Female 29	10.3706	4.67276	6.75903	7.47624	17.6671								3.19258	6.49938

## Sheet: VN
number	Sex 1.male, 2 female	Age	P	E	F	DHI	C1	C2	C3	C4	C5	C6	C7	PSQI	ISI	PSQI5	PSQI8	ISI8	ISI15
1	2	61	7	13	16	36	3	3	3	2	1	3	0	15	20	1	1	1	1
5	2	34	5	6	5	16	2	2	1	0	1	0	1	7	11	1	0	1	0
8	1	33	2	1	1	4	1	2	1	0	1	0	0	5	4	0	0	0	0
18	2	49	0	0	0	0	1	2	1	1	1	0	0	6	1	1	0	0	0
35	2	41	3	13	17	33	1	2	1	1	1	0	1	7	6	1	0	0	0
42	2	34	9	8	18	35	1	2	0	0	1	0	1	5	3	0	0	0	0
68	1	33	1	4	5	10	1	1	1	0	2	0	2	7	8	1	0	1	0
69	2	39	8	10	15	33	2	3	2	1	2	1	2	13	14	1	1	1	0
71	2	42	10	20	20	50	1	3	1	0	1	0	2	8	13	1	0	1	0
77	1	36	14	22	10	46	2	0	3	3	1	0	3	12	17	1	1	1	1
78	1	42	30	12	20	62	1	2	1	0	1	0	1	6	3	1	0	0	0
81	2	21	0	2	2	4	1	1	0	0	1	0	0	3	5	0	0	0	0
82	1	58	4	10	20	34	1	2	1	0	1	0	1	6	6	1	0	0	0
86	2	37	10	4	10	24	2	1	1	0	1	0	0	5	13	0	0	1	0
97	1	45	8	4	10	22	2	1	1	0	1	0	0	5	11	0	0	1	0
104	1	51	6	14	13	33	1	3	2	0	2	0	2	10	13	1	1	1	0
105	1	51	9	2	11	22	1	0	1	0	2	0	1	5	4	0	0	0	0
109	2	39	0	0	0	0	1	0	1	0	1	0	1	4	4	0	0	0	0
110	2	75	16	20	24	60	2	2	0	0	2	0	3	9	15	1	1	1	1
123	2	39	6	22	20	48	0	3	0	1	2	0	3	9	13	1	1	1	0
125	2	37	0	0	2	2	1	1	0	0	1	0	1	4	5	0	0	0	0
133	2	36	12	4	10	26	1	1	0	0	1	0	0	3	13	0	0	1	0
142	2	62	6	2	12	20	1	1	0	0	1	0	0	3	4	0	0	0	0
150	2	38	12	2	8	22	1	2	1	0	1	0	0	5	6	0	0	0	0
162	2	43	6	4	10	20	1	0	1	0	1	0	0	3	0	0	0	0	0
164	2	43	8	20	20	48	2	1	1	0	1	0	2	7	11	1	0	1	0
172	2	43	4	8	8	40	1	1	0	0	1	0	2	5	12	0	0	1	0
190	1	58	8	4	0	12	2	2	0	0	2	0	1	7	13	1	0	1	0
191	1	73	2	12	6	20	1	2	0	0	1	0	1	5	6	0	0	0	0
193	2	68	2	2	0	4	0	0	0	0	1	0	0	1	1	0	0	0	0
201	2	34	6	8	10	24	1	2	0	2	1	3	3	12	9	1	1	1	0
221	1	49	4	4	10	18	1	1	0	0	1	0	0	3	4	0	0	0	0
223	1	15	20	10	20	50	1	0	0	0	1	0	0	2	2	0	0	0	0
237	2	35	8	4	16	28	3	2	3	1	1	0	3	13	15	1	1	1	1
238	2	25	12	10	14	36	1	1	0	0	2	0	2	6	9	1	0	1	0
240	2	52	0	0	0	0	2	5	1	0	1	0	0	9	25	1	1	1	1
	M 12	43.6389	7.16667	7.80556	10.6389	26.1667								6.52778	8.86111
	F 24	13.4189	6.18985	6.7053	7.17994	17.3197								3.3593	5.80223

## Sheet: MV
number	Sex 1.male, 2 female	Age	P	E	F	DHI	C1	C2	C3	C4	C5	C6	C7	PSQI	ISI	PSQI5	PSQI8	ISI8	ISI15
2	2	35	5	1	3	9	1	1	0	0	1	0	2	5	0	0	0	0	0
3	2	16	4	2	6	12	1	3	2	2	2	0	3	13	7	1	1	0	0
10	1	17	3	10	13	26	3	0	0	0	1	0	3	7	10	1	0	1	0
11	2	42	4	6	18	28	1	0	0	0	1	0	1	3	2	0	0	0	0
21	2	47	9	16	15	40	2	3	0	0	2	3	3	13	10	1	1	1	0
23	2	47	1	1	1	3	0	0	0	0	1	0	3	4	1	0	0	0	0
32	2	26	9	12	10	31	2	2	2	1	1	0	3	11	16	1	1	1	1
36	2	35	8	8	11	27	1	1	0	0	1	0	2	5	3	0	0	0	0
46	1	61	4	8	11	23	0	0	1	0	2	0	3	6	4	1	0	0	0
57	1	46	4	4	3	11	2	2	2	0	1	0	2	9	8	1	1	1	0
61	2	38	2	5	2	9	2	3	0	0	2	1	2	10	12	1	1	1	0
64	2	58	6	10	12	28	2	1	2	2	2	0	3	12	8	1	1	1	0
65	2	43	8	10	12	30	2	1	1	0	2	2	2	10	10	1	1	1	0
67	1	31	3	1	7	11	1	1	1	0	1	0	2	6	2	1	0	0	0
74	2	24	0	2	2	4	1	0	1	0	1	0	3	6	2	1	0	0	0
80	2	39	12	6	6	24	2	0	3	3	2	0	2	12	16	1	1	1	1
84	2	41	12	12	14	38	2	1	1	0	2	0	2	8	7	1	0	0	0
89	2	24	14	4	18	36	2	2	1	0	2	0	3	10	19	1	1	1	1
90	2	48	8	8	8	24	0	0	1	0	1	0	2	4	0	0	0	0	0
92	2	25	12	16	20	48	2	3	1	0	1	0	2	9	15	1	1	1	1
94	2	25	12	14	14	40	1	3	1	0	1	0	3	9	16	1	1	1	1
96	2	39	18	30	32	80	3	1	0	3	3	2	3	15	10	1	1	1	0
100	2	25	11	4	11	26	3	2	1	0	2	0	3	11	24	1	1	1	1
106	2	29	16	2	10	28	1	0	0	0	2	0	2	5	1	0	0	0	0
119	2	31	10	4	4	18	2	2	1	0	2	0	3	10	9	1	1	1	0
121	2	48	14	16	20	50	2	0	0	0	2	0	2	6	9	1	0	1	0
126	2	38	14	14	22	50	2	3	2	1	2	0	2	12	15	1	1	1	1
129	2	41	14	16	16	46	2	1	1	0	1	0	3	8	11	1	0	1	0
130	1	42	4	2	2	8	1	0	0	0	1	0	1	3	3	0	0	0	0
131	2	31	16	14	16	46	2	3	2	1	2	3	3	16	20	1	1	1	1
134	2	15	2	0	4	6	1	0	1	0	1	0	0	3	3	0	0	0	0
145	2	51	6	4	4	14	2	2	2	1	2	0	0	9	11	1	1	1	0
148	1	11	2	2	4	8	0	0	0	0	0	0	0	0	0	0	0	0	0
149	2	29	10	14	22	46	1	1	1	2	1	0	1	7	4	1	0	0	0
152	2	31	18	10	26	62	1	1	1	0	1	0	1	5	0	0	0	0	0
154	1	35	10	24	24	58	2	3	1	1	1	0	1	9	12	1	1	1	0
156	2	39	16	18	26	60	3	2	3	3	2	0	2	15	18	1	1	1	1
157	2	17	6	14	16	36	2	0	0	0	2	0	3	7	15	1	0	1	1
165	2	40	6	0	2	8	2	2	0	0	1	0	1	6	8	1	0	1	0
168	2	13	2	2	6	10	2	1	0	0	1	0	2	6	4	1	0	0	0
171	2	32	6	0	2	8	1	1	0	0	1	0	1	4	5	0	0	0	0
173	1	36	10	4	8	22	2	2	2	2	2	0	0	8	11	1	0	1	0
183	2	35	4	6	8	18	2	3	1	0	1	0	2	9	16	1	1	1	1
189	2	37	8	6	10	24	1	0	0	0	1	0	2	4	5	0	0	0	0
197	2	21	8	8	6	22	0	0	0	0	2	0	2	4	4	0	0	0	0
205	2	51	6	4	0	10	0	1	0	1	1	0	1	3	1	0	0	0	0
208	2	33	10	0	4	14	2	3	2	0	1	0	2	10	12	1	1	1	0
210	2	26	10	2	4	16	2	2	0	0	1	0	1	6	12	1	0	1	0
214	1	26	8	4	8	20	3	2	1	0	1	0	3	10	14	1	1	1	0
218	2	25	8	10	22	40	2	2	1	0	1	1	2	9	20	1	1	1	1
224	2	26	2	6	2	10	2	1	1	0	1	0	2	7	11	1	0	1	0
235	2	40	18	14	18	50	3	4	0	0	2	0	3	12	23	1	1	1	1
236	2	40	10	0	6	16	2	2	3	1	2	0	2	12	12	1	1	1	0
245	2	42	10	14	18	42	3	3	2	0	1	0	2	11	19	1	1	1	1
	M 9	34.1296	8.38889	7.85185	10.9074	27.2963								8.03704	9.44444
	F 45	11.1863	4.77184	6.55141	7.77579	17.5699								3.534	6.50302

## Sheet: Psychogenic, PPV, CSD
number	Sex 1.male, 2 female	Age	P	E	F	DHI	C1	C2	C3	C4	C5	C6	C7	PSQI	ISI	1: Vestibulopathy 2. Post-traumatic vertigo 3. Psychogenic dizziness 4. SSNHL with vertigo 5. CSD 6. PPV 7. nonspecific dizziness	PSQI5	PSQI8	ISI8	ISI15
19	2	19	7	11	14	32	2	1	0	0	2	1	3	9	15	3	1	1	1	1
29	2	40	6	6	7	19	3	2	3	0	3	3	3	17	22	6	1	1	1	1
30	2	67	1	4	8	13	2	0	0	1	2	0	0	5	10	6	0	0	1	0
75	1	41	8	0	6	14	2	0	1	0	1	0	1	5	4	3	0	0	0	0
107	1	30	2	4	14	20	2	2	1	0	2	0	1	8	10	5	1	0	1	0
113	2	36	12	18	14	44	2	0	1	0	1	0	2	6	2	3	1	0	0	0
116	1	58	24	18	36	78	0	1	2	0	1	0	2	6	2	6	1	0	0	0
144	2	38	4	4	10	18	2	0	2	0	1	0	1	6	6	6	1	0	0	0
151	1	63	14	24	40	78	3	1	3	0	1	3	3	14	24	5	1	1	1	1
159	2	26	14	14	20	48	3	3	3	3	2	0	1	15	15	6	1	1	1	1
174	1	45	10	4	4	18	2	2	0	0	1	0	2	7	8	3	1	0	1	0
178	2	41	6	0	0	6	2	2	2	0	2	0	3	11	10	6	1	1	1	0
216	2	56	16	24	12	52	1	1	1	0	2	0	3	8	14	6	1	0	1	0
217	2	47	8	22	6	36	3	2	2	1	1	0	2	11	20	6	1	1	1	1
232	1	52	10	14	12	36	2	0	1	0	2	0	1	6	4	6	1	0	0	0
239	2	41	6	10	8	24	1	2	1	0	1	0	3	8	2	3	1	0	0	0
246	1	56	14	12	10	36	2	1	1	0	1	0	3	8	8	3	1	0	1	0
40	2	49	6	6	9	21	2	3	1	1	1	0	2	10	16	5	1	1	1	1
98	2	53	3	17	17	37	3	3	2	2	2	3	3	18	23	5	1	1	1	1
242	1	41	16	12	26	54	2	2	1	0	1	3	2	11	6	5	1	1	0	0
		44.95	9.35	11.2	13.65	34.2								9.45	11.05
		12.2108	5.72414	7.61301	10.1477	20.1875								3.9132	7.22914

## Sheet: Others
number	Sex 1.male, 2 female	Age	P	E	F	DHI	C1	C2	C3	C4	C5	C6	C7	PSQI	ISI	Diagnosis 1.BPPV, 2.Meniere 3. VN, 4.MV(migrainous vertigo)5. SCD(chronic subjective dizziness) 6. PPV(phobic postural vertigo) 7. others	1: Vestibulopathy 2. Post-traumatic vertigo 3. Psychogenic dizziness 4. SSNHL with vertigo 5. CSD 6. PPV 7. nonspecific dizziness	PSQI5	PSQI8	ISI8	ISI15
83	2	31	16	2	12	30	1	3	0	1	2	2	1	10	19	6	2	1	1	1	1
167	1	25	10	4	4	18	2	2	0	0	1	0	2	7	8	6	7	1	0	1	0
180	2	16	4	0	2	6	2	2	2	0	1	0	0	7	4	6	4	1	0	0	0
212	1	53	18	8	12	38	1	2	1	0	1	0	2	9	10	6	2	1	1	1	0
226	1	59	8	4	4	16	0	3	2	2	1	0	1	9	0	6	7	1	1	0	0
243	2	36	12	2	2	16	2	0	1	0	1	0	2	6	9	6	2	1	0	1	0
45	1	40	5	1	3	9	2	0	2	2	1	0	2	9	12	5	7	1	1	1	0
13	1	66	1	7	3	11	3	3	1	0	1	3	3	14	14	6	2	1	1	1	0
22	2	39	5	1	2	8	0	0	1	0	1	0	1	3	0	6	4	0	0	0	0
26	2	70	2	4	6	12	2	3	0	0	1	0	2	8	13	6	1	1	0	1	0
59	1	13	8	4	5	17	0	1	0	1	1	0	0	3	1	6	7	0	0	0	0
85	2	36	10	2	6	18	3	3	1	1	2	0	2	12	16	6	2	1	1	1	1
87	1	45	4	2	4	10	3	3	2	3	1	2	1	15	23	6	2	1	1	1	1
108	1	28	2	4	4	10	2	2	1	0	2	0	2	9	9	6	4	1	1	1	0
124	2	29	4	4	10	18	2	3	1	0	1	0	1	8	8	6	7	1	0	1	0
170	1	45	4	0	2	6	2	2	0	0	1	1	2	8	14	6	1	1	0	1	0
177	2	57	10	6	8	24	0	4	1	0	1	0	0	6	10	6	1	1	0	1	0
181	2	44	12	8	14	34	2	2	1	2	2	0	3	12	13	6	2	1	1	1	0
222	2	33	2	12	8	22	2	2	2	0	1	0	0	7	11	6	1	1	0	1	0
228	1	44	2	2	6	10	2	3	1	0	2	0	2	10	9	6	2	1	1	1	0
53	2	33	3	7	9	19	2	1	1	1	2	0	2	9	12	5	1	1	1	1	0
		40.0952	6.7619	4	6	16.7619								8.61905	10.2381
		14.973	4.87755	3.06594	3.6606	8.8764								3.0245	5.79573
